# Supplementary material for: VennDiagram: a package for the generation of highly-customizable Venn and Euler diagrams in R
Source: BMC Bioinformatics. 2011 Jan 26;12:35. doi: 10.1186/1471-2105-12-35 (PMC3041657; doi:10.1186/1471-2105-12-35)
Supplement: Additional file 1 — The VennDiagram R package as a linux-compatible .tar.gz file [file 1471-2105-12-35-S1.GZ]

Archive with 45 entries (42 files):
- VennDiagram
- VennDiagram/DESCRIPTION
- VennDiagram/man
- VennDiagram/man/venn.diagram.Rd
- VennDiagram/man/VennDiagram-internal.Rd
- VennDiagram/man/VennDiagram-package.Rd
- VennDiagram/R
- VennDiagram/R/add.title.R
- VennDiagram/R/adjust.venn.R
- VennDiagram/R/circle.R
- VennDiagram/R/decide.special.case.R
- VennDiagram/R/draw.001.R
- VennDiagram/R/draw.010.R
- VennDiagram/R/draw.011A.R
- VennDiagram/R/draw.011O.R
- VennDiagram/R/draw.012AA.R
- VennDiagram/R/draw.021AA.R
- VennDiagram/R/draw.022AAAO.R
- VennDiagram/R/draw.022AAOO.R
- VennDiagram/R/draw.023.R
- VennDiagram/R/draw.032.R
- VennDiagram/R/draw.033.R
- VennDiagram/R/draw.100.R
- VennDiagram/R/draw.110.R
- VennDiagram/R/draw.111A.R
- VennDiagram/R/draw.112AA.R
- VennDiagram/R/draw.120.R
- VennDiagram/R/draw.121AO.R
- VennDiagram/R/draw.122AAOO.R
- VennDiagram/R/draw.130.R
- VennDiagram/R/draw.pairwise.venn.R
- VennDiagram/R/draw.quad.venn.R
- VennDiagram/R/draw.single.venn.R
- VennDiagram/R/draw.sp.case.R
- VennDiagram/R/draw.triple.venn.R
- VennDiagram/R/ell2poly.R
- VennDiagram/R/ellipse.R
- VennDiagram/R/find.cat.pos.R
- VennDiagram/R/find.dist.R
- VennDiagram/R/find.intersect.R
- VennDiagram/R/flip.venn.R
- VennDiagram/R/rotate.R
- VennDiagram/R/rotate.sp.R
- VennDiagram/R/rotate.venn.degrees.R
- VennDiagram/R/venn.diagram.R
