# Supplementary material for: VennDiagram: a package for the generation of highly-customizable Venn and Euler diagrams in R
Source: BMC Bioinformatics. 2011 Jan 26;12:35. doi: 10.1186/1471-2105-12-35 (PMC3041657; doi:10.1186/1471-2105-12-35)
Supplement: Additional file 1 — The VennDiagram R package as a linux-compatible .tar.gz file [file 1471-2105-12-35-S1.GZ › VennDiagram/man/venn.diagram.Rd]

\name{venn.diagram}
\alias{venn.diagram}
\title{Make a Venn Diagram}
\description{This function takes a list and creates a publication-quality TIFF Venn Diagram}
\usage{
venn.diagram(x, filename, height = 3000, width = 3000, resolution = 500, units = "px", compression = "lzw", na = "stop", main = "", sub = "", main.pos = c(0.5, 1.05), main.fontface = "plain", main.fontfamily = "serif", main.col = "black", main.cex = 1, main.just = c(0.5, 1), sub.pos = c(0.5, 1.05), sub.fontface = "plain", sub.fontfamily = "serif", sub.col = "black", sub.cex = 1, sub.just = c(0.5, 1), ...);
}
\arguments{
  \item{x}{A list of vectors, with each component corresponding to a separate circle in the Venn diagram}
  \item{filename}{Filename for tiff output, or if NULL returns the grid object itself}
  \item{height}{Integer giving the height of the output figure in units}
  \item{width}{Integer giving the width of the output figure in units}
  \item{resolution}{Resolution of the final figure in DPI}
  \item{units}{Size-units to use for the final figure}
  \item{compression}{What compression algorithm should be applied to the final tiff}
  \item{na}{Missing value handling method: "none", "stop", "remove"}
  \item{main}{Character giving the main title of the diagram}
  \item{sub}{Character giving the subtitle of the diagram}
  \item{main.pos}{Vector of length 2 indicating (x,y) of the main title}
  \item{main.fontface}{Character giving the fontface (font style) of the main title}
  \item{main.fontfamily}{Character giving the fontfamily (font type) of the main title}
  \item{main.col}{Character giving the colour of the main title}
  \item{main.cex}{Number giving the cex (font size) of the main title}
  \item{main.just}{Vector of length 2 indicating horizontal and vertical justification of the main title}
  \item{sub.pos}{Vector of length 2 indicating (x,y) of the subtitle}
  \item{sub.fontface}{Character giving the fontface (font style) of the subtitle}
  \item{sub.fontfamily}{Character giving the fontfamily (font type) of the subtitle}
  \item{sub.col}{Character Colour of the subtitle}
  \item{sub.cex}{Number giving the cex (font size) of the subtitle}
  \item{sub.just}{Vector of length 2 indicating horizontal and vertical justification of the subtitle}
  \item{...}{A series of graphical parameters tweaking the plot. See below for details}
  }
\details{
\tabular{cccl}{
  \bold{Argument}       \tab \bold{Venn Sizes} \tab \bold{Class}    \tab \bold{Description}\cr
  \code{lwd}            \tab 1,2,3,4           \tab \var{numeric}   \tab Vector giving the \code{lwd} of each circle's circumference\cr
  \code{lty}            \tab 1,2,3,4           \tab \var{numeric}   \tab Vector giving the \code{lty} of each circle's circumference\cr
  \code{col}            \tab 1,2,3,4           \tab \var{character} \tab Vector giving the colour of each circle's circumference\cr
  \code{fill}           \tab 1,2,3,4           \tab \var{character} \tab Vector giving the colour of each circle's area\cr
  \code{alpha}          \tab 1,2,3,4           \tab \var{numeric}   \tab Vector giving the alpha transparency of each circle's area\cr
  \code{label.col}      \tab 1,2,3,4           \tab \var{character} \tab Vector giving the colour for each area label (length = 1/3/7/15 based on set-number)\cr
  \code{cex}            \tab 1,2,3,4           \tab \var{numeric}   \tab Vector giving the \code{cex} for each area label (length = 1/3/7/15 based on set-number)\cr
  \code{fontface}       \tab 1,2,3,4           \tab \var{character} \tab Vector giving the \code{fontface} for each area label (length = 1/3/7/15 based on set-number)\cr
  \code{fontfamily}     \tab 1,2,3,4           \tab \var{character} \tab Vector giving the \code{fontfamily} for each area label (length = 1/3/7/15 based on set-number)\cr
  \code{cat.pos}        \tab 1,2,3,4           \tab \var{numeric}   \tab Vector giving the position (in degrees) of each category name along the circle, with 0 at (x1, y1 + r)\cr
  \code{cat.dist}       \tab 1,2,3,4           \tab \var{numeric}   \tab Vector giving the distance (in npc units) of each category name from the edge of the circle (can be negative)\cr
  \code{cat.cex}        \tab 1,2,3,4           \tab \var{numeric}   \tab Vector giving the \code{cex} for each category name\cr
  \code{cat.col}        \tab 1,2,3,4           \tab \var{character} \tab Vector giving the colour for each category name\cr
  \code{cat.fontface}   \tab 1,2,3,4           \tab \var{character} \tab Vector giving the \code{fontface} for each category name\cr
  \code{cat.fontfamily} \tab 1,2,3,4           \tab \var{character} \tab Vector giving the \code{fontfamily} for each category name\cr
  \code{cat.just}       \tab 1,2,3,4           \tab \var{numeric}   \tab List (length = 1/2/3/4 based on set number) of Vectors of length 2 indicating horizontal and vertical justification for each category name\cr
  \code{cat.default.pos}\tab 1,2,3             \tab \var{character} \tab Either 'outer' or 'text' to specify the default location of category names (cat.pos and cat.dist are handled differently)\cr  
  \code{margin}         \tab 1,2,3,4           \tab \var{numeric}   \tab Number giving the amount of whitespace around the diagram in grid units\cr
  \code{rotation.degree}\tab 1,2,3,4           \tab \var{numeric}   \tab Number of degrees to rotate the entire diagram\cr
  \code{rotation.centre}\tab 1,2,3,4           \tab \var{numeric}   \tab Vector of length 2 indicating (x,y) of the rotation centre\cr
  \code{rotation}       \tab 3                 \tab \var{numeric}   \tab Number giving the clockwise rotation of a three-set Venn diagram (1, 2, or 3)\cr
  \code{reverse}        \tab 3                 \tab \var{logical}   \tab Reflect the three-set Venn diagram along its central vertical axis of symmetry.  Use in combination with \code{rotation} to generate all possible set orders\cr
  \code{euler.d}        \tab 2, 3              \tab \var{logical}   \tab Enable Euler diagrams for two-set and three-set Venn diagrams\cr
  \code{scaled}         \tab 2, 3              \tab \var{logical}   \tab Enable scaling for two-set and certain three-set Euler diagrams.\cr
  \code{sep.dist}       \tab 2, 3              \tab \var{numeric}   \tab Controls the separation between distinct circles in certain two-set or three-set Euler diagrams.\cr
  \code{offset}         \tab 2, 3              \tab \var{numeric}   \tab Number between 0 and 1 giving the amount to offset the smaller circle by in the inclusion type of two-set Euler diagram and certain similar three-set Euler diagrams.\cr
  \code{inverted}       \tab 2                 \tab \var{logical}   \tab Flip the two-set Venn diagram along its vertical axis (distinguished from \code{reverse})\cr
  \code{ext.text}       \tab 2                 \tab \var{logical}   \tab Allow external text labels when areas are small\cr
  \code{ext.line.lwd}   \tab 2                 \tab \var{numeric}   \tab lwd of line connecting to \code{ext.text}\cr
  \code{ext.dist}       \tab 2                 \tab \var{numeric}   \tab Vector of length 1 or 2 indicating length of external line (use negative values to shorten the line )\cr
  \code{ext.l}          \tab 2                 \tab \var{numeric}   \tab Vector of length 1 or 2 indicating the proportion of the external line that is drawn from the anchor to the text\cr
  }
}
\value{Plots a figure to the file given by the \var{filename} argument.}
\author{Hanbert Chen}
\examples{
# compact and minimal notation
venn.diagram(list(A = 1:150, B = 121:170), "Venn_2set_simple.tiff");
venn.diagram(list(A = 1:150, B = 121:170, C = 101:200), "Venn_3set_simple.tiff");

# a more elaborate two-set Venn diagram with title and subtitle
venn.diagram(
	x = list(
		"A" = 1:100,
		"B" = 96:140
		),
	filename = "Venn_2set_complex.tiff",
	scaled = TRUE,
	ext.text = TRUE,
	ext.line.lwd = 2,
	ext.dist = -0.15,
	ext.l = 0.9,
	ext.pos = -4,
	inverted = TRUE,
	cex = 2.5,
	cat.cex = 2.5,
	rotation.degree = 45,
	main = "Complex Venn Diagram",
	sub = "Featuring: rotation and external lines",
	main.cex = 2,
	sub.cex = 1
	);
	
venn.diagram(
	x = list(
		A = c(1:100),
		B = c(61:70, 71:100),
		C = c(41:60, 61:70)
		),
	euler.d = TRUE,
	filename = "Euler_3set_simple.tiff",
	cat.pos = c(-25, 0, 30),
	cat.dist = c(0.05, 0.05, 0.02),,
	cex = 2.5,
	cat.cex = 2.5,
	reverse = TRUE
	);
	
venn.diagram(
	x = list(
		A = c(1:10),
		B = c(11:90),
		C = c(81:90)
		),
	euler.d = TRUE,
	filename = "Euler_3set_scaled.tiff",
	cex = 2.5,
	cat.cex = 2.5,
	cat.pos = 0
	);

venn.diagram(
	x = list(
		A = c(1:60, 61:105, 106:140, 141:160, 166:175, 176:180, 181:205, 206:220),
		D = c(531:605, 476:530, 336:375, 376:405, 181:205, 206:220, 166:175, 176:180),
		B = c(61:105, 106:140, 181:205, 206:220, 221:285, 286:335, 336:375, 376:405),
		C = c(406:475, 286:335, 106:140, 141:160, 166:175, 181:205, 336:375, 476:530)
		),
	filename = "Venn_4set_pretty.tiff",
	col = "transparent",
	fill = c("cornflowerblue", "green", "yellow", "darkorchid1"),
	alpha = 0.50,
	label.col = c("orange", "white", "darkorchid4", "white", "white", "white", "white", "white", "darkblue", "white", "white", "white", "white", "darkgreen", "white"),
	cex = 1.5,
	fontfamily = "serif",
	fontface = "bold",
	cat.col = c("darkblue", "darkgreen", "orange", "darkorchid4"),
	cat.cex = 1.5,
	cat.pos = 0,
	cat.dist = 0.07,
	cat.fontfamily = "serif",
	rotation.degree = 270,
	margin = 0.2
	);

# Figure 1A
venn.diagram(
	x = list(
		Label = 1:100
		),
	filename = "1A-single_Venn.tiff",
	col = "black",
	lwd = 9,
	fontface = "bold",
	fill = "grey",
	alpha = 0.75,
	cex = 4,
	cat.cex = 3,
	cat.fontface = "bold",
	);

# Figure 1B
venn.diagram(
	x = list(
		X = 1:150,
		Y = 121:180
		),
	filename = "1B-double_Venn.tiff",
	lwd = 4,
	fill = c("cornflowerblue", "darkorchid1"),
	alpha = 0.75,
	label.col = "white",
	cex = 4,
	fontfamily = "serif",
	fontface = "bold",
	cat.col = c("cornflowerblue", "darkorchid1"),
	cat.cex = 3,
	cat.fontfamily = "serif",
	cat.fontface = "bold",
	cat.dist = c(0.03, 0.03),
	cat.pos = c(-20, 14)
	);

# Figure 1C
venn.diagram(
	x = list(
		R = c(1:70, 71:110, 111:120, 121:140),
		B = c(141:200, 71:110, 111:120, 201:230),
		G = c(231:280, 111:120, 121:140, 201:230)
		),
	filename = "1C-triple_Venn.tiff",
	col = "transparent",
	fill = c("red", "blue", "green"),
	alpha = 0.5,
	label.col = c("darkred", "white", "darkblue", "white", "white", "white", "darkgreen"),
	cex = 2.5,
	fontfamily = "serif",
	fontface = "bold",
	cat.default.pos = "text",
	cat.col = c("darkred", "darkblue", "darkgreen"),
	cat.cex = 2.5,
	cat.fontfamily = "serif",
	cat.dist = c(0.06, 0.06, 0.03),
	cat.pos = 0
	);

# Figure 1D
venn.diagram(
	x = list(
		I = c(1:60, 61:105, 106:140, 141:160, 166:175, 176:180, 181:205, 206:220),
		IV = c(531:605, 476:530, 336:375, 376:405, 181:205, 206:220, 166:175, 176:180),
		II = c(61:105, 106:140, 181:205, 206:220, 221:285, 286:335, 336:375, 376:405),
		III = c(406:475, 286:335, 106:140, 141:160, 166:175, 181:205, 336:375, 476:530)
		),
	filename = "1D-quadruple_Venn.tiff",
	col = "black",
	lty = "dotted",
	lwd = 4,
	fill = c("cornflowerblue", "green", "yellow", "darkorchid1"),
	alpha = 0.50,
	label.col = c("orange", "white", "darkorchid4", "white", "white", "white", "white", "white", "darkblue", "white", "white", "white", "white", "darkgreen", "white"),
	cex = 2.5,
	fontfamily = "serif",
	fontface = "bold",
	cat.col = c("darkblue", "darkgreen", "orange", "darkorchid4"),
	cat.cex = 2.5,
	cat.fontfamily = "serif"
	);

# Figure 2-1
venn.diagram(
	x = list(
		A = 1:105,
		B = 101:115
		),
	filename = "2-1_special_case_ext-text.tiff",
	cex = 2.5,
	cat.cex = 2.5,
	cat.pos = c(-20, 20),
	ext.line.lty = "dotted",
	ext.line.lwd = 2,
	ext.pos = 12,
	ext.dist = -0.12,
	ext.l = 0.85
	);

# Figure 2-2
venn.diagram(
	x = list(
		A = 1:100,
		B = 1:10
		),
	filename = "2-2_special_case_pairwise-inclusion.tiff",
	cex = 2.5,
	cat.cex = 2.5,
	cat.pos = 0
	);

# Figure 2-3
venn.diagram(
	x = list(
		A = 1:150,
		B = 151:250
		),
	filename = "2-3_special_case_pairwise-exclusion.tiff",
	cex = 2.5,
	cat.cex = 2.5,
	cat.pos = c(0, 0),
	cat.dist = 0.05
	);

# Figure 2-4
venn.diagram(
	x = list(
		A = c(1:50, 101:140, 141:160, 161:170),
		B = c(171:230, 101:140, 161:170, 291:320),
		C = c(141:160, 161:170, 291:320)
		),
	sp.cases = TRUE,
	filename = "2-4_triple_special_case-001.tiff",
	cex = 2.5,
	cat.cex = 2.5,
	cat.dist = c(0.05, 0.05, -0.1)
	);

# Figure 2-5
venn.diagram(
	x = list(
		A = c(1:100),
		B = c(61:70, 71:100),
		C = c(41:60, 61:70)
		),
	sp.cases = TRUE,
	filename = "2-5_triple_special_case-012AA.tiff",
	cex = 2.5,
	cat.cex = 2.5,
	cat.pos = c(-25, 0, 30),
	cat.dist = c(0.05, 0.05, 0.02)
	);

# Figure 2-6
venn.diagram(
	x = list(
		A = c(1:90),
		B = c(1:25),
		C = c(1:5)
		),
	sp.cases = TRUE,
	filename = "2-6_triple_special_case-022AAAO.tiff",
	cex = 2.5,
	cat.cex = 2.5,
	cat.pos = 0,
	cat.dist = c(0.03, 0.03, 0.01)
	);

# Figure 2-7
venn.diagram(
	x = list(
		A = c(1:20),
		B = c(21:80),
		C = c(81:210)
		),
	sp.cases = TRUE,
	filename = "2-7_triple_special_case-100.tiff",
	cex = 2.5,
	cat.cex = 2.5,
	cat.dist = 0.05
	);

# Figure 2-8
venn.diagram(
	x = list(
		A = c(1:80),
		B = c(41:150),
		C = c(71:100)
		),
	sp.cases = TRUE,
	filename = "2-8_triple_special_case-011A.tiff",
	cex = 2.5,
	cat.cex = 2.5,
	cat.dist = c(0.07, 0.07, 0.02),
	cat.pos = c(-20, 20, 20)
	);

# Figure 2-9
venn.diagram(
	x = list(
		A = c(1:10),
		B = c(11:90),
		C = c(81:90)
		),
	sp.cases = TRUE,
	filename = "2-9_triple_special_case-121AO.tiff",
	cex = 2.5,
	cat.cex = 2.5,
	cat.pos = 0,
	cat.dist = c(0.04, 0.04, 0.02),
	reverse = TRUE
	);
}
\keyword{hplot}
