# Supplementary material for: VennDiagram: a package for the generation of highly-customizable Venn and Euler diagrams in R
Source: BMC Bioinformatics. 2011 Jan 26;12:35. doi: 10.1186/1471-2105-12-35 (PMC3041657; doi:10.1186/1471-2105-12-35)
Supplement: Additional file 1 — The VennDiagram R package as a linux-compatible .tar.gz file [file 1471-2105-12-35-S1.GZ › VennDiagram/man/VennDiagram-package.Rd]

\name{VennDiagram-package}
\alias{VennDiagram-package}
\alias{VennDiagram}
\docType{package}
\title{Venn diagram plotting}
\description{Functions to plot high-resolution and highly-customizable Venn and Euler plots.}
\details{
\tabular{ll}{
Package: \tab VennDiagram\cr
Type: \tab Package\cr
Version: \tab 1.0\cr
Date: \tab 2010-03-23\cr
License: \tab GPL-2\cr
LazyLoad: \tab yes\cr
}
}
\author{
Author: Hanbo Chen <Hanbert.Chen@utoronto.ca>
Maintainer: Dr. Paul C. Boutros <Paul.Boutros@utoronto.ca>
}
\keyword{ package }
