# Supplementary material for: VennDiagram: a package for the generation of highly-customizable Venn and Euler diagrams in R
Source: BMC Bioinformatics. 2011 Jan 26;12:35. doi: 10.1186/1471-2105-12-35 (PMC3041657; doi:10.1186/1471-2105-12-35)
Supplement: Additional file 1 — The VennDiagram R package as a linux-compatible .tar.gz file [file 1471-2105-12-35-S1.GZ › VennDiagram/R/add.title.R]

### FUNCTION TO ADD TEXT TO VENN DIAGRAM ##########################################################
add.title <- function(gList, x, pos = c(0.5, 1.05), cex = 1, fontface = "plain", fontfamily = "serif", col = "blac", just = c(0.5, 1), ...) {
	
	tmp <- textGrob(
			label = x,
			x = pos[1],
			y = pos[2],
			just = just,
			gp = gpar(
				col = col,
				cex = cex,
				fontface = fontface,
				fontfamily = fontfamily
				)
			);
	
	grob.list <- gList(gList, tmp);
	
	return(adjust.venn(grob.list, ...))
	
	}
		
