# Supplementary material for: VennDiagram: a package for the generation of highly-customizable Venn and Euler diagrams in R
Source: BMC Bioinformatics. 2011 Jan 26;12:35. doi: 10.1186/1471-2105-12-35 (PMC3041657; doi:10.1186/1471-2105-12-35)
Supplement: Additional file 1 — The VennDiagram R package as a linux-compatible .tar.gz file [file 1471-2105-12-35-S1.GZ › VennDiagram/R/adjust.venn.R]

### FUNCTION TO FIT VENN DIAGRAM TO SIZE ##########################################################
adjust.venn <- function(gList1, margin = 0.01, ...) {
	x.vect <- vector();
	y.vect <- vector();
	
	x.list <- list();
	y.list <- list();
	for (i in 1:length(gList1)) {
		
		x.vect <- c(x.vect, as.vector(gList1[i][[1]]$x, mode = "numeric"));
		y.vect <- c(y.vect, as.vector(gList1[i][[1]]$y, mode = "numeric"));
		
		x.list[[i]] <- as.vector(gList1[i][[1]]$x, mode = "numeric");
		y.list[[i]] <- as.vector(gList1[i][[1]]$y, mode = "numeric");
		
		}
		
	max.x <- max(x.vect) + margin;
	min.x <- min(x.vect) - margin;
	max.y <- max(y.vect) + margin;
	min.y <- min(y.vect) - margin;
	x.centre <- (max.x + min.x) / 2;
	y.centre <- (max.y + min.y) / 2;
		
	size <- 0.99;
	if (max.x - min.x >= max.y - min.y) {
		
		for (i in 1:length(x.list)) {
			x.list[[i]] <- unit((x.list[[i]] - x.centre) * (size / (max.x - min.x)) + 0.5, "npc");
			y.list[[i]] <- unit((y.list[[i]] - y.centre) * (size / (max.x - min.x)) + 0.5, "npc");
			
			}
		
		}
		
	if (max.x - min.x < max.y - min.y) {
		
		for (i in 1:length(x.list)) {
			x.list[[i]] <- unit((x.list[[i]] - x.centre) * (size / (max.y - min.y)) + 0.5, "npc");
			y.list[[i]] <- unit((y.list[[i]] - y.centre) * (size / (max.y - min.y)) + 0.5, "npc");
			}
		
		}
		
	for (i in 1:length(gList1)) {
	
		gList1[i][[1]]$x <- x.list[[i]];
		gList1[i][[1]]$y <- y.list[[i]];
		
		}
		
	return(gList1)
		
	}
