# Supplementary material for: VennDiagram: a package for the generation of highly-customizable Venn and Euler diagrams in R
Source: BMC Bioinformatics. 2011 Jan 26;12:35. doi: 10.1186/1471-2105-12-35 (PMC3041657; doi:10.1186/1471-2105-12-35)
Supplement: Additional file 1 — The VennDiagram R package as a linux-compatible .tar.gz file [file 1471-2105-12-35-S1.GZ › VennDiagram/R/draw.pairwise.venn.R]

### FUNCTION TO DRAW VENN DIAGRAM WITH TWO SETS ###################################################
draw.pairwise.venn <- function(area1, area2, cross.area, category = rep("", 2), cat.default.pos = "outer", euler.d = TRUE, scaled = TRUE, inverted = FALSE, ext.text = TRUE, ext.pos = rep(0, 2), ext.dist = rep(0, 2), ext.line.lty = "solid", ext.l = rep(0.95, 2), lwd = rep(2, 2), lty = rep("solid", 2), col = rep("black", 2), label.col = rep("black", 3), cex = rep(1, 3), fontface = rep("plain", 3), fontfamily = rep("serif", 3), cat.pos = c(-50, 50), cat.dist = rep(0.025, 2), cat.col = rep("black", 2), cat.cex = rep(1, 2), cat.fontface = rep("plain", 2), cat.fontfamily = rep("serif", 2), cat.just = rep(list(c(0.5, 0.5)), 2), cat.prompts = FALSE, fill = NULL, alpha = rep(0.5, 2), rotation.degree = 0, rotation.centre = c(0.5, 0.5), ext.line.lwd = 1, ind = TRUE, sep.dist = 0.05, offset = 0, ...) {
	# area1 > area2 OR area1 < area2 plots the same Venn diagram.  Invert using the "inverted" argument.
	# check parameter lengths and plausibility of Venn diagram
	if (length(category) == 1) {category = rep(category, 2)}
	if (length(category) != 1 & length(category) != 2) { stop("Unexpected parameter length for 'category'.") }
	if (length(ext.pos) == 1) {ext.pos = rep(ext.pos, 2)}
	if (length(ext.pos) != 1 & length(ext.pos) != 2) { stop("Unexpected parameter length for 'ext.pos'.") }
	if (length(ext.dist) == 1) {ext.dist = rep(ext.dist, 2)}
	if (length(ext.dist) != 1 & length(ext.dist) != 2) { stop("Unexpected parameter length for 'ext.dist'.") }
	if (length(ext.l) == 1) {ext.l = rep(ext.l, 2)}
	if (length(ext.l) != 1 & length(ext.l) != 2) { stop("Unexpected parameter length for 'ext.l'.") }
	if (length(lwd) == 1) {lwd = rep(lwd, 2)}
	if (length(lwd) != 1 & length(lwd) != 2) { stop("Unexpected parameter length for 'lwd'.") }
	if (length(lty) == 1) {lty = rep(lty, 2)}
	if (length(lty) != 1 & length(lty) != 2) { stop("Unexpected parameter length for 'lty'.") }
	if (length(col) == 1) {col = rep(col, 2)}
	if (length(col) != 1 & length(col) != 2) { stop("Unexpected parameter length for 'col'.") }
	if (length(label.col) == 1) {label.col = rep(label.col, 3)}
	if (length(label.col) != 1 & length(label.col) != 3) { stop("Unexpected parameter length for 'label.col'.") }
	if (length(cex) == 1) {cex = rep(cex, 3)}
	if (length(cex) != 1 & length(cex) != 3) { stop("Unexpected parameter length for 'cex'.") }
	if (length(fontface) == 1) {fontface = rep(fontface, 3)}
	if (length(fontface) != 1 & length(fontface) != 3) { stop("Unexpected parameter length for 'fontface'.") }
	if (length(fontfamily) == 1) {fontfamily = rep(fontfamily, 3)}
	if (length(fontfamily) != 1 & length(fontfamily) != 3) { stop("Unexpected parameter length for 'fontfamily'.") }
	if (length(fill) == 1) {fill = rep(fill, 2)}
	if (length(fill) != 1 & length(fill) != 2 & length(fill) != 0) { stop("Unexpected parameter length for 'fill'.") }
	if (length(alpha) == 1) {alpha = rep(alpha, 2)}
	if (length(alpha) != 1 & length(alpha) != 2 & length(alpha) != 0) { stop("Unexpected parameter length for 'alpha'.") }
	if (length(ext.line.lwd) != 1) { stop("Unexpected parameter length for 'ext.line.lwd'.") }
	if (length(cat.pos) == 1) {cat.pos = rep(cat.pos, 2)}
	if (length(cat.pos) != 1 & length(cat.pos) != 2 ) { stop("Unexpected parameter length for 'cat.pos'.") }
	if (length(cat.dist) == 1) {cat.dist = rep(cat.dist, 2)}
	if (length(cat.dist) != 1 & length(cat.dist) != 2) { stop("Unexpected parameter length for 'cat.dist'.") }
	if (length(cat.col) == 1) {cat.col = rep(cat.col, 2)}
	if (length(cat.col) != 1 & length(cat.col) != 2) { stop("Unexpected parameter length for 'cat.col'.") }
	if (length(cat.cex) == 1) {cat.cex = rep(cat.cex, 2)}
	if (length(cat.cex) != 1 & length(cat.cex) != 2) { stop("Unexpected parameter length for 'cat.cex'.") }
	if (length(cat.fontface) == 1) {cat.fontface = rep(cat.fontface, 2)}
	if (length(cat.fontface) != 1 & length(cat.fontface) != 2) { stop("Unexpected parameter length for 'cat.fontface'.") }
	if (length(cat.fontfamily) == 1) {cat.fontfamily = rep(cat.fontfamily, 2)}
	if (length(cat.fontfamily) != 1 & length(cat.fontfamily) != 2) { stop("Unexpected parameter length for 'cat.fontfamily'.") }
	if (length(offset) != 1) { stop("Unexpected parameter length for 'cat.fontfamily'. Try using 'rotation.degree' to achieve non-vertical offsets.") }
	if (!(class(cat.just) == "list" & length(cat.just) == 2 & length(cat.just[[1]]) == 2 & length(cat.just[[2]]) == 2)) { stop("Unexpected parameter format for 'cat.just'.") }
	
	# check uninterpretable parameters
	if (euler.d == FALSE & scaled == TRUE) {
		stop("Uninterpretable parameter combination\nPlease set both euler.d = FALSE and scaled = FALSE to force Venn diagrams.");
		}
	if (offset > 1 | offset < 0) {
		stop("'Offset' must be between 0 and 1.  Try using 'rotation.degree = 180' to achieve offsets in the opposite direction.");
		}
	
	if (cross.area > area1 | cross.area > area2) { stop("Impossible: cross section area too large.") }
	cat.pos <- cat.pos + rotation.degree;
	
	# check category label defaults
	if (cat.default.pos != "outer" & cat.default.pos != "text" & isTRUE(category != rep("", 2)) & cat.prompts) {
		print("No default location recognized.  Automatically changing to 'outer'");
		cat.default.pos <- "outer"
		}
	if (cat.default.pos == "outer" & isTRUE(category != rep("", 2)) & cat.prompts) {
		print("Placing category labels at default outer locations.  Use 'cat.pos' and 'cat.dist' to modify location.");
		print(paste("Current 'cat.pos':", cat.pos[1], "degrees,", cat.pos[2], "degrees"));
		print(paste("Current 'cat.dist':", cat.dist[1], ",", cat.dist[2]));
		}
	if (cat.default.pos == "text" & isTRUE(category != rep("", 2)) & cat.prompts) {
		print("Placing category labels at default text locations.  Use 'cat.pos' and 'cat.dist' to modify location.");
		print(paste("Current 'cat.pos':", cat.pos[1], "degrees,", cat.pos[2], "degrees"));
		print(paste("Current 'cat.dist':", cat.dist[1], ",", cat.dist[2]));
		}
		
	max.circle.size = 0.2;
	# initialize logical variables to hold special conditions
	special.coincidental <- FALSE;
	special.inclusion <- FALSE;
	special.exclusion <- FALSE;
	# initialize gList to hold all Grobs generated
	grob.list <- gList();
	
	if (inverted == FALSE) {
		tmp1 <- max(area1, area2);
		tmp2 <- min(area1, area2);
		area1 <- tmp1;
		area2 <- tmp2;
		r1 = sqrt(area1 / pi);
		r2 = sqrt(area2 / pi);
		shrink.factor <- max.circle.size / r1;
		}
	if (inverted == TRUE) {
		tmp1 <- min(area1, area2);
		tmp2 <- max(area1, area2);
		area1 <- tmp1;
		area2 <- tmp2;
		category <- rev(category);
		
		r1 = sqrt(area1 / pi);
		r2 = sqrt(area2 / pi);
		shrink.factor <- max.circle.size / r2;
		
		ext.pos = rev(ext.pos);
		ext.dist = rev(ext.dist);
		lwd = rev(lwd);
		lty = rev(lty);
		col = rev(col);
		label.col = rev(label.col);
		cex = rev(cex);
		fontface = rev(fontface);
		fontfamily = rev(fontfamily);
		cat.dist = rev(cat.dist);
		cat.col = rev(cat.col);
		cat.cex = rev(cat.cex);
		cat.fontface = rev(cat.fontface);
		cat.fontfamily = rev(cat.fontfamily);
		fill = rev(fill);
		alpha = rev(alpha);
		}	
		
	# convert radii to Grid dimensions
	r1 <- r1 * shrink.factor;
	r2 <- r2 * shrink.factor;
	# check special conditions
	if (area1 == area2 & area2 == cross.area) { special.coincidental <- TRUE }		
	if (cross.area == area2 | cross.area == area1) { special.inclusion <- TRUE }
	if (cross.area == 0) { special.exclusion <- TRUE }
	# plot scaled, generic pairwise Venn diagram with or without external texts
	if (scaled & !special.inclusion & !special.exclusion & !special.coincidental) {
		d <- find.dist(area1, area2, cross.area, inverted = inverted);
		d <- d * shrink.factor;
		x.centre.1 <- (1 + r1 - r2 - d) / 2;
		x.centre.2 <- x.centre.1 + d;
		
		tmp <- circle(
			x = x.centre.1, 
			y = 0.5, 
			r = r1,
			gp = gpar(
				lty = 0,
				fill = fill[1],
				alpha = alpha[1]
				)
			);
		grob.list <- gList(grob.list, tmp);
		tmp <- circle(
			x = x.centre.2, 
			y = 0.5, 
			r = r2,
			gp = gpar(
				lty = 0,
				fill = fill[2],
				alpha = alpha[2]
				)
			); 
		grob.list <- gList(grob.list, tmp);
		tmp <- circle(
			x = x.centre.1, 
			y = 0.5, 
			r = r1,
			gp = gpar(
				lwd = lwd[1],
				lty = lty[1],
				col = col[1],
				fill = "transparent"
				)
			);
		grob.list <- gList(grob.list, tmp);
		tmp <- circle(
			x = x.centre.2, 
			y = 0.5, 
			r = r2,
			gp = gpar(
				lwd = lwd[2],
				lty = lty[2],
				col = col[2],
				fill = "transparent"
				)
			); 
		grob.list <- gList(grob.list, tmp);
		
		if (ext.text) {
			if ( (area1 - cross.area) / area1 > 0.05 & (area1 - cross.area) / area2 > 0.05) { 
				area.1.pos <- x.centre.1 - r1 + ( (2 * r1 - (r1 + r2 - d)) / 2);
				tmp <- textGrob(
					label = area1 - cross.area, 
					x = area.1.pos, 
					y = 0.5, 
					gp = gpar(
						col = label.col[1],
						cex = cex[1],
						fontface = fontface[1],
						fontfamily = fontfamily[1]
						)
					);
				grob.list <- gList(grob.list, tmp);
				}
			else { 
				area.1.pos <- x.centre.1 - r1 + ( (2 * r1 - (r1 + r2 - d)) / 2)
				label.pos <- find.cat.pos(area.1.pos, 0.5, ext.pos[1], ext.dist[1], r1);
				area.1.xpos <- label.pos$x;
				area.1.ypos <- label.pos$y
				tmp <- textGrob(
					label = area1 - cross.area, 
					x = area.1.xpos, 
					y = area.1.ypos, 
					gp = gpar(
						col = label.col[1],
						cex = cex[1],
						fontface = fontface[1],
						fontfamily = fontfamily[1]
						)
					);
				grob.list <- gList(grob.list, tmp);
				tmp <- linesGrob(
					x = c(area.1.pos + ext.l[1] * (area.1.xpos - area.1.pos), area.1.pos), 
					y = c(0.5 + ext.l[1] * (area.1.ypos - 0.5), 0.5),
					gp = gpar(
						col = label.col[1],
						lwd = ext.line.lwd,
						lty = ext.line.lty
						)
					);
				grob.list <- gList(grob.list, tmp);
				}
			if ( (area2 - cross.area) / area2 > 0.05 & (area2 - cross.area) / area1 > 0.05) { 
				area.2.pos <- x.centre.2 + r2 - ( (2 * r2 - (r1 + r2 - d)) / 2);
				tmp <- textGrob(
					label = area2 - cross.area, 
					x = area.2.pos, 
					y = 0.5, 
					gp = gpar(
						col = label.col[3],
						cex = cex[3],
						fontface = fontface[3],
						fontfamily = fontfamily[3]
						)
					);
				grob.list <- gList(grob.list, tmp);
				}
			else { 
				area.2.pos <- x.centre.2 + r2 - ( (2 * r2 - (r1 + r2 - d)) / 2);
				label.pos <- find.cat.pos(area.2.pos, 0.5, ext.pos[2], ext.dist[2], r2);
				area.2.xpos <- label.pos$x;
				area.2.ypos <- label.pos$y;
				tmp <- textGrob(
					label = area2 - cross.area, 
					x = area.2.xpos, 
					y = area.2.ypos, 
					gp = gpar(
						col = label.col[3],
						cex = cex[3],
						fontface = fontface[3],
						fontfamily = fontfamily[3]
						)
					);
				grob.list <- gList(grob.list, tmp);
				tmp <- linesGrob(
					x = c(area.2.pos + ext.l[1] * (area.2.xpos - area.2.pos), area.2.pos), 
					y = c(0.5 + ext.l[1] * (area.2.ypos - 0.5), 0.5), 
					gp = gpar(
						col = label.col[3],
						lwd = ext.line.lwd,
						lty = ext.line.lty
						)
					);
				grob.list <- gList(grob.list, tmp);
				}
			if ( cross.area / area2 > 0.05 & cross.area / area1 > 0.05) { 
				tmp <- textGrob(
					label = cross.area, 
					x = x.centre.1 + (d - r2) + (r1 + r2 - d) / 2, 
					y = 0.5, 
					gp = gpar(
						col = label.col[2],
						cex = cex[2],
						fontface = fontface[2],
						fontfamily = fontfamily[2]
						)
					);
				grob.list <- gList(grob.list, tmp);
				}
			else {
				cross.area.pos <- x.centre.1 + (d - r2) + (r1 + r2 - d) / 2;
				cross.pos <- find.cat.pos(cross.area.pos, 0.5, ext.pos[1], ext.dist[1], r1 + r2);
				cross.area.xpos <- cross.pos$x;
				cross.area.ypos <- cross.pos$y
				tmp <- textGrob(
					label = cross.area, 
					x = cross.area.xpos, 
					y = cross.area.ypos, 
					gp = gpar(
						col = label.col[1],
						cex = cex[1],
						fontface = fontface[1],
						fontfamily = fontfamily[1]
						)
					);
				grob.list <- gList(grob.list, tmp);
				tmp <- linesGrob(
					x = c(cross.area.pos + ext.l[2] * (cross.area.xpos - cross.area.pos), cross.area.pos), 
					y = c(0.5 + ext.l[2] * (cross.area.ypos - 0.5), 0.5), 
					gp = gpar(
						col = label.col[1],
						lwd = ext.line.lwd,
						lty = ext.line.lty
						)
					);
				grob.list <- gList(grob.list, tmp);
				}
			}
		if (!ext.text) {
			area.1.pos <-  x.centre.1 - r1 + ( (2 * r1 - (r1 + r2 - d)) / 2);
			tmp <- textGrob(
				label = area1 - cross.area, 
				x = area.1.pos, 
				y = 0.5, 
				gp = gpar(
					col = label.col[1],
					cex = cex[1],
					fontface = fontface[1],
					fontfamily = fontfamily[1]
					)
				);
			grob.list <- gList(grob.list, tmp);
			area.2.pos <- x.centre.2 + r2 - ( (2 * r2 - (r1 + r2 - d)) / 2)
			tmp <- textGrob(
				label = area2 - cross.area, 
				x = area.2.pos, 
				y = 0.5, 
				gp = gpar(
					col = label.col[3],
					cex = cex[3],
					fontface = fontface[3],
					fontfamily = fontfamily[3]
					)
				);
			grob.list <- gList(grob.list, tmp);
			tmp <- textGrob(
				label = cross.area, 
				x = x.centre.1 + (d - r2) + (r1 + r2 - d) / 2, 
				y = 0.5, 
				gp = gpar(
					col = label.col[2],
					cex = cex[2],
					fontface = fontface[2],
					fontfamily = fontfamily[2]
					)
				);
			grob.list <- gList(grob.list, tmp);
			}	
			
		if (cat.default.pos == "outer") { cat.pos.1 <- find.cat.pos(x.centre.1, 0.5, cat.pos[1], cat.dist[1], r1) }
		if (cat.default.pos == "text") { cat.pos.1 <- find.cat.pos(area.1.pos, 0.5, cat.pos[1], cat.dist[1]) }
		tmp <- textGrob(
			label = category[1],
			x = cat.pos.1$x,
			y = cat.pos.1$y,
			just = cat.just[[1]],
			gp = gpar(
				col = cat.col[1],
				cex = cat.cex[1],
				fontface = cat.fontface[1],
				fontfamily = cat.fontfamily[1]
				)
			);
		grob.list <- gList(grob.list, tmp);
		
		if (cat.default.pos == "outer") { cat.pos.2 <- find.cat.pos(x.centre.2, 0.5, cat.pos[2], cat.dist[2], r2) }
		if (cat.default.pos == "text") { cat.pos.2 <- find.cat.pos(area.2.pos, 0.5, cat.pos[2], cat.dist[2]) }
		tmp <- textGrob(
			label = category[2],
			x = cat.pos.2$x,
			y = cat.pos.2$y,
			just = cat.just[[2]],
			gp = gpar(
				col = cat.col[2],
				cex = cat.cex[2],
				fontface = cat.fontface[2],
				fontfamily = cat.fontfamily[2]
				)
			);
		grob.list <- gList(grob.list, tmp);
	
		}
	# plot scaled Venn diagram when one set is completely included in (but not exactly coincidental with) the other set 
	# with or without external texts
	if (euler.d & special.inclusion & !special.coincidental) {
	
		if (inverted) {
			tmp1 <- area1;
			tmp2 <- area2;
			area1 <- tmp2;
			area2 <- tmp1;
			}
	
		if (!scaled & !inverted) {
			r1 <- 0.4;
			r2 <- 0.2;
			}
			
		if (!scaled & inverted) {
			r1 <- 0.2;
			r2 <- 0.4;
			}
			
		tmp <- circle(
			x = 0.5, 
			y = 0.5, 
			r = r1,
			gp = gpar(
				lty = 0,
				fill = fill[1],
				alpha = alpha[1]
				)
			);
		grob.list <- gList(grob.list, tmp);
		tmp <- circle(
			x = 0.5 - offset * (r1 - r2), 
			y = 0.5, 
			r = r2,
			gp = gpar(
				lty = 0,
				fill = fill[2],
				alpha = alpha[2]
				)
			);
		grob.list <- gList(grob.list, tmp);
		tmp <- circle(
			x = 0.5, 
			y = 0.5, 
			r = r1,
			gp = gpar(
				lwd = lwd[1],
				lty = lty[1],
				col = col[1],
				fill = "transparent"
				)
			);
		grob.list <- gList(grob.list, tmp);
		tmp <- circle(
			x = 0.5 - offset * (r1 - r2), 
			y = 0.5, 
			r = r2,
			gp = gpar(
				lwd = lwd[2],
				lty = lty[2],
				col = col[2],
				fill = "transparent"
				)
			);
		grob.list <- gList(grob.list, tmp);
		area.2.pos <- 0.5 - offset * (r1 - r2);
		tmp <- textGrob(
			label = area2, 
			x = area.2.pos, 
			y = 0.5, 
			gp = gpar(
				col = label.col[2],
				cex = cex[2],
				fontface = fontface[2],
				fontfamily = fontfamily[2]
				)
			);
		grob.list <- gList(grob.list, tmp);
		if (!ext.text | !scaled) {
			area.1.pos <- (1 + r1 + r2 - offset * (r1 - r2)) / 2;
			tmp <- textGrob(
				label = area1 - area2, 
				x = area.1.pos, 
				y = 0.5, 
				gp = gpar(
					col = label.col[1],
					cex = cex[1],
					fontface = fontface[1],
					fontfamily = fontfamily[1]
					)
				);
			grob.list <- gList(grob.list, tmp);
			}
		if (ext.text & scaled) {
			if (area2 / area1 > 0.5) {
				area.1.pos <- (1 + r1 + r2 - offset * (r1 - r2)) / 2;
				area.pos <- find.cat.pos(area.1.pos, 0.5, ext.pos[1], ext.dist[1], r1);
				area.1.xpos <- area.pos$x;
				area.1.ypos <- area.pos$y;
				tmp <- textGrob(
					label = area1 - area2, 
					x = area.1.xpos, 
					y = area.1.ypos, 
					gp = gpar(
						col = label.col[1],
						cex = cex[1],
						fontface = fontface[1],
						fontfamily = fontfamily[1]
						)
					);
				grob.list <- gList(grob.list, tmp);
				tmp <- linesGrob(
					x = c(area.1.pos + ext.l * (area.1.xpos - area.1.pos), area.1.pos), 
					y = c(0.5 + ext.l * (area.1.ypos - 0.5), 0.5),
					gp = gpar(
						col = label.col[1],
						lwd = ext.line.lwd,
						lty = ext.line.lty
						)
					);
				grob.list <- gList(grob.list, tmp);
				}
			else {
				area.1.pos <- (1 + r1 + r2 - offset * (r1 - r2)) / 2;
				tmp <- textGrob(
					label = area1 - area2, 
					x = area.1.pos, 
					y = 0.5, 
					gp = gpar(
						col = label.col[1],
						cex = cex[1],
						fontface = fontface[1],
						fontfamily = fontfamily[1]
						)
					);
				grob.list <- gList(grob.list, tmp);
				}
			}
		
		if (cat.default.pos == "outer") { cat.pos.1 <- find.cat.pos(0.5, 0.5, cat.pos[1], cat.dist[1], r1) }
		if (cat.default.pos == "text") { cat.pos.1 <- find.cat.pos(area.1.pos, 0.5, cat.pos[1], cat.dist[1]) }
		tmp <- textGrob(
			label = category[1],
			x = cat.pos.1$x,
			y = cat.pos.1$y,
			just = cat.just[[1]],
			gp = gpar(
				col = cat.col[1],
				cex = cat.cex[1],
				fontface = cat.fontface[1],
				fontfamily = cat.fontfamily[1]
				)
			);
		grob.list <- gList(grob.list, tmp);
		
		if (cat.default.pos == "outer") { cat.pos.2 <- find.cat.pos(0.5 - offset * (r1 - r2), 0.5, cat.pos[2], cat.dist[2], r2) }
		if (cat.default.pos == "text") { cat.pos.2 <- find.cat.pos(area.2.pos, 0.5, cat.pos[2], cat.dist[2]) }
		tmp <- textGrob(
			label = category[2],
			x = cat.pos.2$x,
			y = cat.pos.2$y,
			just = cat.just[[2]],
			gp = gpar(
				col = cat.col[2],
				cex = cat.cex[2],
				fontface = cat.fontface[2],
				fontfamily = cat.fontfamily[2]
				)
			);
		grob.list <- gList(grob.list, tmp);
	
		}
	# plot scaled Venn diagrams when the two sets are coincidental
	if (euler.d & special.coincidental) {
		tmp <- circle(
			x = 0.5, 
			y = 0.5, 
			r = max.circle.size,
			gp = gpar(
				lty = 0, 
				fill = fill[1],
				alpha = alpha[1]
				)
			);
		grob.list <- gList(grob.list, tmp);
		tmp <- circle(
			x = 0.5, 
			y = 0.5, 
			r = max.circle.size,
			gp = gpar(
				lwd = lwd[1],
				lty = lty[1], 
				col = col[1],
				fill = "transparent"
				)
			);
		grob.list <- gList(grob.list, tmp);
		area.1.pos <- 0.46;
		tmp <- textGrob(
			label = area1, 
			x = area.1.pos, 
			y = 0.5, 
			gp = gpar(
				col = label.col[2],
				cex = cex[2],
				fontface = fontface[2],
				fontfamily = fontfamily[2]
				)
			);
		grob.list <- gList(grob.list, tmp);
		area.2.pos <- 0.54
		tmp <- textGrob(
			label = area2, 
			x = area.2.pos, 
			y = 0.5, 
			gp = gpar(
				col = label.col[2],
				cex = cex[2],
				fontface = fontface[2],
				fontfamily = fontfamily[2]
				)
			);
		grob.list <- gList(grob.list, tmp);
		tmp <- textGrob(
			label = "(Coincidental)", 
			x = 0.5, 
			y = 0.45, 
			gp = gpar(
				col = label.col[2],
				cex = cex[2],
				fontface = fontface[2],
				fontfamily = fontfamily[2]
				)
			);
		grob.list <- gList(grob.list, tmp);
		
		if (cat.default.pos == "outer") { cat.pos.1 <- find.cat.pos(0.5, 0.5, cat.pos[1], cat.dist[1], max.circle.size) }
		if (cat.default.pos == "text") { cat.pos.1 <- find.cat.pos(area.1.pos, 0.5, cat.pos[1], cat.dist[1]) }
		tmp <- textGrob(
			label = category[1],
			x = cat.pos.1$x,
			y = cat.pos.1$y,
			just = cat.just[[1]],
			gp = gpar(
				col = cat.col[1],
				cex = cat.cex[1],
				fontface = cat.fontface[1],
				fontfamily = cat.fontfamily[1]
				)
			);
		grob.list <- gList(grob.list, tmp);
		
		if (cat.default.pos == "outer") { cat.pos.2 <- find.cat.pos(0.5, 0.5, cat.pos[2], cat.dist[2], max.circle.size) }
		if (cat.default.pos == "text") { cat.pos.2 <- find.cat.pos(area.2.pos, 0.5, cat.pos[2], cat.dist[2]) }
		tmp <- textGrob(
			label = category[2],
			x = cat.pos.2$x,
			y = cat.pos.2$y,
			just = cat.just[[2]],
			gp = gpar(
				col = cat.col[2],
				cex = cat.cex[2],
				fontface = cat.fontface[2],
				fontfamily = cat.fontfamily[2]
				)
			);
		grob.list <- gList(grob.list, tmp);
	
		}
	# plot scaled Venn diagrams when the two sets are mutually exclusive
	if (euler.d & special.exclusion) {
	
		if (!scaled) {
			r1 <- 0.2;
			r2 <- 0.2;
			}
	
		x.centre.1 <- r1;
		tmp <- circle(
			x = x.centre.1, 
			y = 0.5, 
			r = r1, 
			gp = gpar(
				lty = 0,
				fill = fill[1],
				alpha = alpha[1]
				)
			);
		grob.list <- gList(grob.list, tmp);
		x.centre.2 <- r1 + (1 + sep.dist) * (r1 + r2);
		tmp <- circle(
			x = x.centre.2, 
			y = 0.5, 
			r = r2,
			gp = gpar(
				lty = 0, 
				fill = fill[2],
				alpha = alpha[2]
				)
			);
		grob.list <- gList(grob.list, tmp);
		tmp <- circle(
			x = x.centre.1, 
			y = 0.5, 
			r = r1, 
			gp = gpar(
				lwd = lwd[1],
				lty = lty[1],
				col = col[1],
				fill = "transparent"
				)
			);
		grob.list <- gList(grob.list, tmp);
		tmp <- circle(
			x = x.centre.2, 
			y = 0.5, 
			r = r2,
			gp = gpar(
				lwd = lwd[2],
				lty = lty[2], 
				col = col[2],
				fill = "transparent"
				)
			);
		grob.list <- gList(grob.list, tmp);
		area.1.pos <- x.centre.1;
		tmp <- textGrob(
			label = area1, 
			x = area.1.pos, 
			y = 0.5, 
			gp = gpar(
				col = label.col[1],
				cex = cex[1],
				fontface = fontface[1],
				fontfamily = fontfamily[1]
				)
			);
		grob.list <- gList(grob.list, tmp);
		area.2.pos <- x.centre.2;
		tmp <- textGrob(
			label = area2, 
			x = area.2.pos, 
			y = 0.5, 
			gp = gpar(
				col = label.col[3],
				cex = cex[3],
				fontface = fontface[3],
				fontfamily = fontfamily[3]
				)
			);
		grob.list <- gList(grob.list, tmp);
		
		if (cat.default.pos == "outer") { cat.pos.1 <- find.cat.pos(x.centre.1, 0.5, cat.pos[1], cat.dist[1], r1) }
		if (cat.default.pos == "text") { cat.pos.1 <- find.cat.pos(area.1.pos, 0.5, cat.pos[1], cat.dist[1]) }
		tmp <- textGrob(
			label = category[1],
			x = cat.pos.1$x,
			y = cat.pos.1$y,
			just = cat.just[[1]],
			gp = gpar(
				col = cat.col[1],
				cex = cat.cex[1],
				fontface = cat.fontface[1],
				fontfamily = cat.fontfamily[1]
				)
			);
		grob.list <- gList(grob.list, tmp);
		if (cat.default.pos == "outer") { cat.pos.2 <- find.cat.pos(x.centre.2, 0.5, cat.pos[2], cat.dist[2], r2) }
		if (cat.default.pos == "text") { cat.pos.2 <- find.cat.pos(area.2.pos, 0.5, cat.pos[2], cat.dist[2]) }
		tmp <- textGrob(
			label = category[2],
			x = cat.pos.2$x,
			y = cat.pos.2$y,
			just = cat.just[[2]],
			gp = gpar(
				col = cat.col[2],
				cex = cat.cex[2],
				fontface = cat.fontface[2],
				fontfamily = cat.fontfamily[2]
				)
			);
		grob.list <- gList(grob.list, tmp);
	
		}
	# plot non-scaled Venn diagram
	if ((!scaled & !euler.d) | (!scaled & euler.d & !special.inclusion & !special.exclusion & !special.coincidental)) {
		tmp <- circle(
			x = 0.4, 
			y = 0.5, 
			r = max.circle.size,
			gp = gpar(
				lty = 0,
				fill = fill[1],
				alpha = alpha[1]
				)
			);
		grob.list <- gList(grob.list, tmp);
		tmp <- circle(
			x = 0.6, 
			y = 0.5, 
			r = max.circle.size,
			gp = gpar(
				lty = 0,
				fill = fill[2],
				alpha = alpha[2]
				)
			);
		grob.list <- gList(grob.list, tmp);
		tmp <- circle(
			x = 0.4, 
			y = 0.5, 
			r = max.circle.size,
			gp = gpar(
				lwd = lwd[1],
				lty = lty[1],
				col = col[1],
				fill = "transparent"
				)
			);
		grob.list <- gList(grob.list, tmp);
		tmp <- circle(
			x = 0.6, 
			y = 0.5, 
			r = max.circle.size,
			gp = gpar(
				lwd = lwd[2],
				lty = lty[2],
				col = col[2],
				fill = "transparent"
				)
			);
		grob.list <- gList(grob.list, tmp);
		tmp <- textGrob(
			label = area1 - cross.area, 
			x = 0.3, 
			y = 0.5, 
			gp = gpar(
				col = label.col[1],
				cex = cex[1],
				fontface = fontface[1],
				fontfamily = fontfamily[1]
				)
			);
		grob.list <- gList(grob.list, tmp);
		tmp <- textGrob(
			label = area2 - cross.area, 
			x = 0.7, 
			y = 0.5, 
			gp = gpar(
				col = label.col[3],
				cex = cex[3],
				fontface = fontface[3],
				fontfamily = fontfamily[3]
				)
			);
		grob.list <- gList(grob.list, tmp);
		tmp <- textGrob(
			label = cross.area, 
			x = 0.5, 
			y = 0.5, 
			gp = gpar(
				col = label.col[2],
				cex = cex[2],
				fontface = fontface[2],
				fontfamily = fontfamily[2]
				)
			);
		grob.list <- gList(grob.list, tmp);
		
		if (cat.default.pos == "outer") { cat.pos.1 <- find.cat.pos(0.4, 0.5, cat.pos[1], cat.dist[1], max.circle.size) }
		if (cat.default.pos == "text") { cat.pos.1 <- find.cat.pos(0.3, 0.5, cat.pos[1], cat.dist[1]) }
		tmp <- textGrob(
			label = category[1],
			x = cat.pos.1$x,
			y = cat.pos.1$y,
			just = cat.just[[1]],
			gp = gpar(
				col = cat.col[1],
				cex = cat.cex[1],
				fontface = cat.fontface[1],
				fontfamily = cat.fontfamily[1]
				)
			);
		grob.list <- gList(grob.list, tmp);
		
		if (cat.default.pos == "outer") { cat.pos.2 <- find.cat.pos(0.6, 0.5, cat.pos[2], cat.dist[2], max.circle.size) }
		if (cat.default.pos == "text") { cat.pos.2 <- find.cat.pos(0.7, 0.5, cat.pos[2], cat.dist[2]) }
		tmp <- textGrob(
			label = category[2],
			x = cat.pos.2$x,
			y = cat.pos.2$y,
			just = cat.just[[2]],
			gp = gpar(
				col = cat.col[2],
				cex = cat.cex[2],
				fontface = cat.fontface[2],
				fontfamily = cat.fontfamily[2]
				)
			);
		grob.list <- gList(grob.list, tmp);
	
		}
	grob.list <- adjust.venn(rotate.venn.degrees(grob.list, rotation.degree, rotation.centre[1], rotation.centre[2]), ...);
	if (ind) { grid.draw(grob.list) }
	return(grob.list);
		
	}
