# Supplementary material for: VennDiagram: a package for the generation of highly-customizable Venn and Euler diagrams in R
Source: BMC Bioinformatics. 2011 Jan 26;12:35. doi: 10.1186/1471-2105-12-35 (PMC3041657; doi:10.1186/1471-2105-12-35)
Supplement: Additional file 1 — The VennDiagram R package as a linux-compatible .tar.gz file [file 1471-2105-12-35-S1.GZ › VennDiagram/R/ellipse.R]

### FUNCTION TO DRAW ELLIPSE (IN FACT A POLYGON) ###################################################
ellipse <- function(x, y, a, b, rotation = 0, gp = NULL) {
	
	poly <- ell2poly(x, y, a, b, rotation, 3000);
	
	return(
		polygonGrob(
			x = poly$x,
			y = poly$y,
			gp = gp
			)
		);
		
	}
	
