# Supplementary material for: VennDiagram: a package for the generation of highly-customizable Venn and Euler diagrams in R
Source: BMC Bioinformatics. 2011 Jan 26;12:35. doi: 10.1186/1471-2105-12-35 (PMC3041657; doi:10.1186/1471-2105-12-35)
Supplement: Additional file 1 — The VennDiagram R package as a linux-compatible .tar.gz file [file 1471-2105-12-35-S1.GZ › VennDiagram/R/find.intersect.R]

### FUNCTION TO FIND INTERSECT AREA OF CIRCLES ####################################################
find.intersect <- function(d, r1, r2) {
	beta  <- (r1^2 + d^2 - r2^2) / (2 * r1 * d);
	gamma <- (r2^2 + d^2 - r1^2) / (2 * r2 * d);
	
	area <- r1^2 * (acos(beta) - 0.5 * sin(2 * acos(beta))) + r2^2 * (acos(gamma) - 0.5 * sin(2 * acos(gamma)))
	return(area)
	}
