# Supplementary material for: VennDiagram: a package for the generation of highly-customizable Venn and Euler diagrams in R
Source: BMC Bioinformatics. 2011 Jan 26;12:35. doi: 10.1186/1471-2105-12-35 (PMC3041657; doi:10.1186/1471-2105-12-35)
Supplement: Additional file 1 — The VennDiagram R package as a linux-compatible .tar.gz file [file 1471-2105-12-35-S1.GZ › VennDiagram/R/flip.venn.R]

### FUNCTION TO FLIP DIAGRAM ######################################################################
flip.venn <- function(gList1, axis = "v") {
	x.vect <- vector();
	y.vect <- vector();
	x.list <- list();
	y.list <- list();
	if (axis == "v") {
		for (i in 1:length(gList1)) {
			x.vect <- c(x.vect, as.vector(gList1[i][[1]]$x, mode = "numeric"));		
			x.list[[i]] <- as.vector(gList1[i][[1]]$x, mode = "numeric");
			}
		for (i in 1:length(x.list)) { x.list[[i]] <- unit(1 - x.list[[i]], "npc") }
		for (i in 1:length(gList1)) { gList1[i][[1]]$x <- x.list[[i]] }
			
		return(gList1)
	}
	if (axis == "h") {
		for (i in 1:length(gList1)) {
			y.vect <- c(y.vect, as.vector(gList1[i][[1]]$y, mode = "numeric"));		
			y.list[[i]] <- as.vector(gList1[i][[1]]$y, mode = "numeric");
			}
		for (i in 1:length(y.list)) { y.list[[i]] <- unit(1 - y.list[[i]], "npc") }
		for (i in 1:length(gList1)) { gList1[i][[1]]$y <- y.list[[i]] }
			
		return(gList1)
	}
		
	}
	
