# Supplementary material for: VennDiagram: a package for the generation of highly-customizable Venn and Euler diagrams in R
Source: BMC Bioinformatics. 2011 Jan 26;12:35. doi: 10.1186/1471-2105-12-35 (PMC3041657; doi:10.1186/1471-2105-12-35)
Supplement: Additional file 1 — The VennDiagram R package as a linux-compatible .tar.gz file [file 1471-2105-12-35-S1.GZ › VennDiagram/R/rotate.R]

### FUNCTION TO ROTATE AND REVERSE TRIPLE VENN DIAGRAMS ############################################
rotate <- function(area.vector, category.vector, lwd, lty, col, label.col, cex, fontface, fontfamily, cat.col, cat.cex, cat.fontface, cat.fontfamily, alpha, rotation, reverse, fill = NULL) {
	rot.1.f.7 <- 1:7;
	rot.1.f.3 <- 1:3;
	rot.1.r.7 <- c(3,2,1,6,5,4,7);
	rot.1.r.3 <- c(2,1,3);
	rot.2.f.7 <- c(3,6,7,2,5,4,1);
	rot.2.f.3 <- c(2,3,1);
	rot.2.r.7 <- c(7,6,3,4,5,2,1);
	rot.2.r.3 <- c(3,2,1);
	rot.3.f.7 <- c(7,4,1,6,5,2,3);
	rot.3.f.3 <- c(3,1,2);
	rot.3.r.7 <- c(1,4,7,2,5,6,3);
	rot.3.r.3 <- c(1,3,2);
	
	if (rotation == 1 & reverse == FALSE) {
		order.7 <- rot.1.f.7;
		order.3 <- rot.1.f.3
		}
	if (rotation == 1 & reverse == TRUE) {
		order.7 <- rot.1.r.7;
		order.3 <- rot.1.r.3
		}
	if (rotation == 2 & reverse == FALSE) {
		order.7 <- rot.2.f.7;
		order.3 <- rot.2.f.3
		}
	if (rotation == 2 & reverse == TRUE) {
		order.7 <- rot.2.r.7;
		order.3 <- rot.2.r.3
		}
	if (rotation == 3 & reverse == FALSE) {
		order.7 <- rot.3.f.7;
		order.3 <- rot.3.f.3
		}
	if (rotation == 3 & reverse == TRUE) {
		order.7 <- rot.3.r.7;
		order.3 <- rot.3.r.3
		}
	
	return(
		list(
				a = area.vector[order.7],
				c = category.vector[order.3],
				lwd = lwd[order.3],
				lty = lty[order.3],
				col = col[order.3],
				label.col = label.col[order.7],
				cex = cex[order.7],
				fontface = fontface[order.7],
				fontfamily = fontfamily[order.7],
				cat.col = cat.col[order.3],
				cat.cex = cat.cex[order.3],
				cat.fontface = cat.fontface[order.3],
				cat.fontfamily = cat.fontfamily[order.3],
				fill = fill[order.3],
				alpha = alpha[order.3]
			)
		);
	
}
