# Supplementary material for: VennDiagram: a package for the generation of highly-customizable Venn and Euler diagrams in R
Source: BMC Bioinformatics. 2011 Jan 26;12:35. doi: 10.1186/1471-2105-12-35 (PMC3041657; doi:10.1186/1471-2105-12-35)
Supplement: Additional file 1 — The VennDiagram R package as a linux-compatible .tar.gz file [file 1471-2105-12-35-S1.GZ › VennDiagram/R/venn.diagram.R]

### UMBRELLA FUNCTION TO DRAW VENN DIAGRAMS #######################################################
venn.diagram <- function(x, filename, height = 3000, width = 3000, resolution = 500, units = "px", compression = "lzw", na = "stop", main = "", sub = "", main.pos = c(0.5, 1.05), main.fontface = "plain", main.fontfamily = "serif", main.col = "black", main.cex = 1, main.just = c(0.5, 1), sub.pos = c(0.5, 1.05), sub.fontface = "plain", sub.fontfamily = "serif", sub.col = "black", sub.cex = 1, sub.just = c(0.5, 1), ...) {

	# turn off warnings
	options(warn = -1);

	# check for the presence of NA's in the input list
	if (na == "none") { x <- x }
	if (na == "stop") {
		for (i in 1:length(x)) {
			if (length(x[[i]][is.na(x[[i]])]) > 0) { stop("NAs in dataset", call. = FALSE) }
			}
		}
	if (na == "remove") {
		for (i in length(x)) {
			x[[i]] <- x[[i]][!is.na(x[[i]])]
			}
		}

	# check the length of the given list
	if (length(x) == 0 | length(x) > 4) { stop("Incorrect number of elements.", call. = FALSE) }

	# draw a single-set Venn diagram
	if (length(x) == 1) {
	
		list.names <- names(x);
		if (is.null(list.names)) { list.names <- "" }
		
		grob.list <- draw.single.venn(length(x[[1]]), list.names, ind = FALSE, ...)
		if (sub != "") {
			grob.list <- add.title(
				gList = grob.list,
				x = sub,
				pos = sub.pos,
				fontface = sub.fontface, 
				fontfamily = sub.fontfamily,
				col = sub.col,
				cex = sub.cex
				)
			}

		if (main != "") {
			grob.list <- add.title(
				gList = grob.list,
				x = main,
				pos = main.pos,
				fontface = main.fontface, 
				fontfamily = main.fontfamily,
				col = main.col,
				cex = main.cex
				);
			}
		}
	
	# draw a pairwise Venn diagram
	else if (length(x) == 2) {
	
		a <- x[[1]];
		b <- x[[2]];
		intersect <- intersect(a, b);
				
		list.names <- c(names(x)[1], names(x)[2]);
		if(length(a) < length(b)) { list.names <- rev(list.names) }
		
		grob.list <- draw.pairwise.venn(length(a), length(b), length(intersect), list.names, ind = FALSE, ...);
		if (sub != "") {
			grob.list <- add.title(
				gList = grob.list,
				x = sub,
				pos = sub.pos,
				fontface = sub.fontface, 
				fontfamily = sub.fontfamily,
				col = sub.col,
				cex = sub.cex
				);
			}

		if (main != "") {
			grob.list <- add.title(
				gList = grob.list,
				x = main,
				pos = main.pos,
				fontface = main.fontface, 
				fontfamily = main.fontfamily,
				col = main.col,
				cex = main.cex
				);
			}
		}
		
	# draw a three-set Venn diagram
	else if (length(x) == 3) {
				
		a <- x[[1]];
		b <- x[[2]];
		c <- x[[3]];
		
		list.names <- c(names(x)[1], names(x)[2], names(x)[3]);
		
		nab <- intersect(a, b);
		nbc <- intersect(b, c);
		nac <- intersect(a, c);
		
		nabc <- intersect(nab, c);
		
		grob.list <- draw.triple.venn(length(a), length(b), length(c), length(nab), length(nbc), length(nac), length(nabc), list.names, ind = FALSE, list.order = 1:3, ...);
		if (sub != "") {
			grob.list <- add.title(
				gList = grob.list,
				x = sub,
				pos = sub.pos,
				fontface = sub.fontface, 
				fontfamily = sub.fontfamily,
				col = sub.col,
				cex = sub.cex
				);
			}

		if (main != "") {
			grob.list <- add.title(
				gList = grob.list,
				x = main,
				pos = main.pos,
				fontface = main.fontface, 
				fontfamily = main.fontfamily,
				col = main.col,
				cex = main.cex
				);
			}
		}
		
	# draw a four-set Venn diagram
	else if (length(x) == 4) {
				
		a <- x[[1]];
		b <- x[[2]];
		c <- x[[3]];
		d <- x[[4]];
		
		list.names <- c(names(x)[1], names(x)[2], names(x)[3], names(x)[4]);
		
		n12 <- intersect(a, b);
		n13 <- intersect(a, c);
		n14 <- intersect(a, d);
		n23 <- intersect(b, c);
		n24 <- intersect(b, d);
		n34 <- intersect(c, d);
		
		n123 <- intersect(n12, c);
		n124 <- intersect(n12, d);
		n134 <- intersect(n13, d);
		n234 <- intersect(n23, d);
		
		n1234 <- intersect(n123, d);
		
		grob.list <- draw.quad.venn(
			area1 = length(a), 
			area2 = length(b), 
			area3 = length(c), 
			area4 = length(d), 
			n12 = length(n12), 
			n13 = length(n13), 
			n14 = length(n14), 
			n23 = length(n23),
			n24 = length(n24),
			n34 = length(n34),
			n123 = length(n123),
			n124 = length(n124),
			n134 = length(n134),
			n234 = length(n234),
			n1234 = length(n1234), 
			category = list.names, 
			ind = FALSE, 
			...
			);
		if (sub != "") {
			grob.list <- add.title(
				gList = grob.list,
				x = sub,
				pos = sub.pos,
				fontface = sub.fontface, 
				fontfamily = sub.fontfamily,
				col = sub.col,
				cex = sub.cex
				);
			}

		if (main != "") {
			grob.list <- add.title(
				gList = grob.list,
				x = main,
				pos = main.pos,
				fontface = main.fontface, 
				fontfamily = main.fontfamily,
				col = main.col,
				cex = main.cex
				);
			}
		}

	else {
		stop('Invalid size of input object'); 
		}

	# if a filename is given, write a TIFF
	if (!is.null(filename)) {

		tiff(
			filename = filename,
			height = height,
			width = width,
			units = units,
			res = resolution,
			compression = compression
			);

		grid.draw(grob.list);

		dev.off();

		# return a success code
		return(1);

		}

	# if file creation was not requested return the plotting object
	return(grob.list);

	}
