# Supplementary material for: VennDiagram: a package for the generation of highly-customizable Venn and Euler diagrams in R
Source: BMC Bioinformatics. 2011 Jan 26;12:35. doi: 10.1186/1471-2105-12-35 (PMC3041657; doi:10.1186/1471-2105-12-35)
Supplement: Additional file 2 — The VennDiagram R package as a windows-compatible .zip file [file 1471-2105-12-35-S2.ZIP]

Archive with 20 entries (15 files):
- VennDiagram/
- VennDiagram/help/
- VennDiagram/help/AnIndex
- VennDiagram/help/aliases.rds
- VennDiagram/help/VennDiagram.rdb
- VennDiagram/help/paths.rds
- VennDiagram/help/VennDiagram.rdx
- VennDiagram/INDEX
- VennDiagram/DESCRIPTION
- VennDiagram/R/
- VennDiagram/R/VennDiagram
- VennDiagram/R/VennDiagram.rdb
- VennDiagram/R/VennDiagram.rdx
- VennDiagram/Meta/
- VennDiagram/Meta/links.rds
- VennDiagram/Meta/Rd.rds
- VennDiagram/Meta/package.rds
- VennDiagram/Meta/hsearch.rds
- VennDiagram/html/
- VennDiagram/html/00Index.html
