# Supplementary material for: VennDiagram: a package for the generation of highly-customizable Venn and Euler diagrams in R
Source: BMC Bioinformatics. 2011 Jan 26;12:35. doi: 10.1186/1471-2105-12-35 (PMC3041657; doi:10.1186/1471-2105-12-35)
Supplement: Additional file 2 — The VennDiagram R package as a windows-compatible .zip file [file 1471-2105-12-35-S2.ZIP › VennDiagram/help/AnIndex]

VennDiagram-package	VennDiagram-package
add.title	VennDiagram-internal
adjust.venn	VennDiagram-internal
circle	VennDiagram-internal
decide.special.case	VennDiagram-internal
draw.001	VennDiagram-internal
draw.010	VennDiagram-internal
draw.011A	VennDiagram-internal
draw.011O	VennDiagram-internal
draw.012AA	VennDiagram-internal
draw.021AA	VennDiagram-internal
draw.022AAAO	VennDiagram-internal
draw.022AAOO	VennDiagram-internal
draw.023	VennDiagram-internal
draw.032	VennDiagram-internal
draw.033	VennDiagram-internal
draw.100	VennDiagram-internal
draw.110	VennDiagram-internal
draw.111A	VennDiagram-internal
draw.112AA	VennDiagram-internal
draw.120	VennDiagram-internal
draw.121AO	VennDiagram-internal
draw.122AAOO	VennDiagram-internal
draw.130	VennDiagram-internal
draw.pairwise.venn	VennDiagram-internal
draw.quad.venn	VennDiagram-internal
draw.single.venn	VennDiagram-internal
draw.sp.case	VennDiagram-internal
draw.triple.venn	VennDiagram-internal
ell2poly	VennDiagram-internal
ellipse	VennDiagram-internal
find.cat.pos	VennDiagram-internal
find.dist	VennDiagram-internal
find.intersect	VennDiagram-internal
flip.venn	VennDiagram-internal
rotate	VennDiagram-internal
rotate.sp	VennDiagram-internal
rotate.venn.degrees	VennDiagram-internal
venn.diagram	venn.diagram
VennDiagram	VennDiagram-package
