# Supplementary material for: VennDiagram: a package for the generation of highly-customizable Venn and Euler diagrams in R
Source: BMC Bioinformatics. 2011 Jan 26;12:35. doi: 10.1186/1471-2105-12-35 (PMC3041657; doi:10.1186/1471-2105-12-35)
Supplement: Additional file 2 — The VennDiagram R package as a windows-compatible .zip file [file 1471-2105-12-35-S2.ZIP › VennDiagram/INDEX]

VennDiagram-package     Venn diagram plotting
venn.diagram            Make a Venn Diagram
