# Supplementary material for: VennDiagram: a package for the generation of highly-customizable Venn and Euler diagrams in R
Source: BMC Bioinformatics. 2011 Jan 26;12:35. doi: 10.1186/1471-2105-12-35 (PMC3041657; doi:10.1186/1471-2105-12-35)
Supplement: Additional file 2 — The VennDiagram R package as a windows-compatible .zip file [file 1471-2105-12-35-S2.ZIP › VennDiagram/DESCRIPTION]

Package: VennDiagram
Version: 1.0.0
Type: Package
Title: Generate high-resolution Venn and Euler plots
Date: 2010-10-04
Author: Hanbo Chen
Maintainer: Paul Boutros <Paul.Boutros@utoronto.ca>
Depends: R (>= 2.9.1), grid (>= 2.9.1)
Description: A set of functions to generate high-resolution Venn and
        Euler plots. Includes handling for several special cases,
        including two-case scaling, and extensive customization of plot
        shape and structure.
License: GPL-2
LazyLoad: yes
Packaged: 2011-01-19 22:49:22 UTC; pboutros
Built: R 2.12.1; ; 2011-01-20 21:21:27 UTC; unix
